# Supplementary material for: ROS1 mutations promote an immunosuppressive tumor microenvironment via MYC to confer immune evasion in head and neck cancer
Source: Cancer Drug Resist. 2025 Aug 22;8:42. doi: 10.20517/cdr.2025.124 (PMC12378350; doi:10.20517/cdr.2025.124)
Supplement: Supplementary file 1 [file cdr-8-42-SupplementaryMaterials.zip]

Archive with 2 entries (2 files):
- cdr80124-Supplementary Figure 1.docx
- cdr80124-Supplementary Table 1.xlsx
