# Supplementary material for: ROS1 mutations promote an immunosuppressive tumor microenvironment via MYC to confer immune evasion in head and neck cancer
Source: Cancer Drug Resist. 2025 Aug 22;8:42. doi: 10.20517/cdr.2025.124 (PMC12378350; doi:10.20517/cdr.2025.124)
Supplement: Supplementary file 1 [file cdr-8-42-SupplementaryMaterials.zip › cdr80124-Supplementary Table 1.xlsx]

## Sheet: Supplementary Table 1
Supplementary Table 1. The clinicopathologic characteristics of HNC patients
SampleID	Age	Sex	CancerType	CancerDetail	SampleType	TMB	Drug
P-0000227-T01-IM3	60	Female	CCOC	Clear Cell Odontogenic Carcinoma	Primary	0	PD-1/PDL-1
P-0000454-T01-IM3	71	Male	OPHSC	Oropharynx Squamous Cell Carcinoma	Metastasis	2.23049	PD-1/PDL-1
P-0000621-T01-IM3	44	Male	OCSC	Oral Cavity Squamous Cell Carcinoma	Metastasis	5.57622	PD-1/PDL-1
P-0000768-T01-IM3	58	Male	OPHSC	Oropharynx Squamous Cell Carcinoma	Metastasis	4.46097	PD-1/PDL-1
P-0001186-T01-IM3	69	Male	OPHSC	Oropharynx Squamous Cell Carcinoma	Metastasis	1.11524	PD-1/PDL-1
P-0001538-T01-IM3	54	Male	OCSC	Oral Cavity Squamous Cell Carcinoma	Primary	5.57622	PD-1/PDL-1
P-0001598-T01-IM3	76	Male	SNSC	Sinonasal Squamous Cell Carcinoma	Primary	11.1524	PD-1/PDL-1
P-0001621-T01-IM3	37	Female	OCSC	Oral Cavity Squamous Cell Carcinoma	Metastasis	3.34573	Combo
P-0001794-T01-IM3	63	Male	LXSC	Larynx Squamous Cell Carcinoma	Metastasis	3.34573	PD-1/PDL-1
P-0002185-T01-IM3	51	Male	OCSC	Oral Cavity Squamous Cell Carcinoma	Metastasis	6.69146	PD-1/PDL-1
P-0002193-T01-IM3	63	Male	OPHSC	Oropharynx Squamous Cell Carcinoma	Metastasis	1.11524	PD-1/PDL-1
P-0002469-T01-IM3	55	Male	OPHSC	Oropharynx Squamous Cell Carcinoma	Metastasis	3.34573	PD-1/PDL-1
P-0002603-T01-IM3	76	Male	SNSC	Sinonasal Squamous Cell Carcinoma	Metastasis	1.11524	PD-1/PDL-1
P-0002745-T01-IM3	55	Female	OCSC	Oral Cavity Squamous Cell Carcinoma	Primary	3.34573	PD-1/PDL-1
P-0002787-T01-IM3	63	Male	NPC	Nasopharyngeal Carcinoma	Metastasis	5.57622	PD-1/PDL-1
P-0002818-T01-IM3	70	Female	HNNE	Head and Neck Neuroendocrine Carcinoma	Metastasis	20.0744	PD-1/PDL-1
P-0002939-T01-IM3	35	Male	SNSC	Sinonasal Squamous Cell Carcinoma	Primary	1.11524	PD-1/PDL-1
P-0003009-T01-IM3	52	Female	LXSC	Larynx Squamous Cell Carcinoma	Primary	8.92195	Combo
P-0003059-T01-IM5	40	Female	OPHSC	Oropharynx Squamous Cell Carcinoma	Primary	2.95137	PD-1/PDL-1
P-0003272-T01-IM5	29	Male	ODGC	Odontogenic Carcinoma	Metastasis	0.983789	PD-1/PDL-1
P-0003374-T01-IM5	55	Male	NPC	Nasopharyngeal Carcinoma	Metastasis	1.96758	PD-1/PDL-1
P-0003711-T01-IM5	51	Male	OPHSC	Oropharynx Squamous Cell Carcinoma	Metastasis	6.88652	PD-1/PDL-1
P-0003726-T01-IM5	68	Female	OPHSC	Oropharynx Squamous Cell Carcinoma	Metastasis	0	PD-1/PDL-1
P-0004126-T01-IM5	17	Female	SNSC	Sinonasal Squamous Cell Carcinoma	Metastasis	0	PD-1/PDL-1
P-0004416-T01-IM5	45	Male	OPHSC	Oropharynx Squamous Cell Carcinoma	Metastasis	1.96758	PD-1/PDL-1
P-0004492-T01-IM5	66	Male	OPHSC	Oropharynx Squamous Cell Carcinoma	Metastasis	2.95137	PD-1/PDL-1
P-0005082-T01-IM5	60	Male	OPHSC	Oropharynx Squamous Cell Carcinoma	Metastasis	0	PD-1/PDL-1
P-0005791-T01-IM5	58	Male	HNSC	Head and Neck Squamous Cell Carcinoma	Primary	3.93516	PD-1/PDL-1
P-0005869-T01-IM5	68	Male	OPHSC	Oropharynx Squamous Cell Carcinoma	Metastasis	1.96758	PD-1/PDL-1
P-0006008-T01-IM5	63	Male	OCSC	Oral Cavity Squamous Cell Carcinoma	Primary	9.83789	PD-1/PDL-1
P-0006439-T01-IM5	60	Male	LXSC	Larynx Squamous Cell Carcinoma	Primary	4.91895	PD-1/PDL-1
P-0006525-T01-IM5	66	Female	OPHSC	Oropharynx Squamous Cell Carcinoma	Metastasis	3.93516	PD-1/PDL-1
P-0006641-T01-IM5	75	Female	OPHSC	Oropharynx Squamous Cell Carcinoma	Metastasis	4.91895	PD-1/PDL-1
P-0006826-T01-IM5	58	Male	OCSC	Oral Cavity Squamous Cell Carcinoma	Metastasis	4.91895	PD-1/PDL-1
P-0007220-T01-IM5	67	Male	HNSC	Head and Neck Squamous Cell Carcinoma	Metastasis	10.8217	PD-1/PDL-1
P-0007384-T01-IM5	50	Male	HNSC	Head and Neck Squamous Cell Carcinoma	Primary	4.91895	Combo
P-0007388-T01-IM5	31	Female	HNSC	Head and Neck Squamous Cell Carcinoma	Primary	11.8055	PD-1/PDL-1
P-0007407-T01-IM5	65	Male	LXSC	Larynx Squamous Cell Carcinoma	Primary	12.7893	PD-1/PDL-1
P-0007543-T01-IM5	67	Male	OPHSC	Oropharynx Squamous Cell Carcinoma	Metastasis	3.93516	PD-1/PDL-1
P-0007575-T01-IM5	65	Male	NPC	Nasopharyngeal Carcinoma	Metastasis	5.90273	PD-1/PDL-1
P-0007620-T01-IM5	54	Male	OCSC	Oral Cavity Squamous Cell Carcinoma	Metastasis	5.90273	PD-1/PDL-1
P-0007622-T01-IM5	53	Male	OPHSC	Oropharynx Squamous Cell Carcinoma	Metastasis	5.90273	Combo
P-0007839-T01-IM5	54	Male	OPHSC	Oropharynx Squamous Cell Carcinoma	Metastasis	1.96758	PD-1/PDL-1
P-0007925-T01-IM5	55	Male	HNSC	Head and Neck Squamous Cell Carcinoma	Primary	4.91895	Combo
P-0007971-T01-IM5	71	Male	HNSC	Head and Neck Squamous Cell Carcinoma	Metastasis	5.90273	PD-1/PDL-1
P-0008033-T01-IM5	66	Male	OPHSC	Oropharynx Squamous Cell Carcinoma	Metastasis	3.93516	PD-1/PDL-1
P-0008036-T01-IM5	79	Female	HPHSC	Hypopharynx Squamous Cell Carcinoma	Metastasis	3.93516	Combo
P-0008169-T01-IM5	53	Female	OCSC	Oral Cavity Squamous Cell Carcinoma	Metastasis	6.88652	PD-1/PDL-1
P-0008248-T01-IM5	41	Male	HNSC	Head and Neck Squamous Cell Carcinoma	Primary	12.7893	PD-1/PDL-1
P-0008323-T01-IM5	74	Male	HNNE	Head and Neck Neuroendocrine Carcinoma	Metastasis	0	PD-1/PDL-1
P-0008328-T01-IM5	34	Female	OPHSC	Oropharynx Squamous Cell Carcinoma	Metastasis	10.8217	PD-1/PDL-1
P-0008353-T01-IM5	77	Male	HNSC	Head and Neck Squamous Cell Carcinoma	Metastasis	24.5947	PD-1/PDL-1
P-0008518-T01-IM5	73	Male	OPHSC	Oropharynx Squamous Cell Carcinoma	Metastasis	0.983789	PD-1/PDL-1
P-0008528-T01-IM5	66	Male	OPHSC	Oropharynx Squamous Cell Carcinoma	Metastasis	8.8541	Combo
P-0008792-T01-IM5	70	Male	LXSC	Larynx Squamous Cell Carcinoma	Metastasis	10.8217	PD-1/PDL-1
P-0008798-T01-IM5	41	Male	OHNCA	Head and Neck Carcinoma, Other	Metastasis	0.983789	PD-1/PDL-1
P-0008800-T02-IM5	59	Male	LXSC	Larynx Squamous Cell Carcinoma	Metastasis	2.95137	PD-1/PDL-1
P-0009188-T01-IM5	81	Male	HNSC	Head and Neck Squamous Cell Carcinoma	Metastasis	6.88652	Combo
P-0009202-T01-IM5	66	Male	HNSC	Head and Neck Squamous Cell Carcinoma	Primary	11.8055	PD-1/PDL-1
P-0009588-T01-IM5	35	Male	NPC	Nasopharyngeal Carcinoma	Metastasis	2.95137	PD-1/PDL-1
P-0009969-T01-IM5	59	Male	OCSC	Oral Cavity Squamous Cell Carcinoma	Primary	3.93516	PD-1/PDL-1
P-0010082-T01-IM5	77	Male	OHNCA	Head and Neck Carcinoma, Other	Metastasis	3.93516	PD-1/PDL-1
P-0010088-T01-IM5	61	Male	OPHSC	Oropharynx Squamous Cell Carcinoma	Metastasis	12.7893	PD-1/PDL-1
P-0010104-T01-IM5	34	Male	HNSC	Head and Neck Squamous Cell Carcinoma	Primary	4.91895	PD-1/PDL-1
P-0010161-T01-IM5	53	Male	OPHSC	Oropharynx Squamous Cell Carcinoma	Metastasis	0	PD-1/PDL-1
P-0010174-T01-IM5	68	Male	HNSC	Head and Neck Squamous Cell Carcinoma	Primary	11.8055	PD-1/PDL-1
P-0010222-T01-IM5	72	Male	OCSC	Oral Cavity Squamous Cell Carcinoma	Metastasis	2.95137	PD-1/PDL-1
P-0010241-T01-IM5	41	Female	NPC	Nasopharyngeal Carcinoma	Metastasis	66.8977	PD-1/PDL-1
P-0010312-T01-IM5	62	Male	OCSC	Oral Cavity Squamous Cell Carcinoma	Metastasis	0.983789	PD-1/PDL-1
P-0010450-T01-IM5	73	Male	HNSCUP	Head and Neck Squamous Cell Carcinoma of Unknown Primary	Metastasis	8.8541	PD-1/PDL-1
P-0010588-T01-IM5	80	Female	HNSC	Head and Neck Squamous Cell Carcinoma	Primary	5.90273	PD-1/PDL-1
P-0010707-T01-IM5	79	Male	OCSC	Oral Cavity Squamous Cell Carcinoma	Primary	3.93516	PD-1/PDL-1
P-0010755-T01-IM5	62	Male	HNSCUP	Head and Neck Squamous Cell Carcinoma of Unknown Primary	Metastasis	1.96758	PD-1/PDL-1
P-0010816-T01-IM5	51	Male	OPHSC	Oropharynx Squamous Cell Carcinoma	Primary	7.87031	PD-1/PDL-1
P-0012107-T01-IM5	66	Male	HNSC	Head and Neck Squamous Cell Carcinoma	Metastasis	11.8055	PD-1/PDL-1
P-0012189-T01-IM5	59	Female	HNSC	Head and Neck Squamous Cell Carcinoma	Metastasis	8.8541	PD-1/PDL-1
P-0012370-T01-IM5	68	Male	HNSC	Head and Neck Squamous Cell Carcinoma	Metastasis	0.983789	PD-1/PDL-1
P-0012883-T01-IM5	63	Male	HNSC	Head and Neck Squamous Cell Carcinoma	Primary	15.7406	PD-1/PDL-1
P-0013278-T01-IM5	79	Male	HNSC	Head and Neck Squamous Cell Carcinoma	Metastasis	7.87031	PD-1/PDL-1
P-0013652-T01-IM5	59	Male	OPHSC	Oropharynx Squamous Cell Carcinoma	Primary	9.83789	PD-1/PDL-1
P-0013892-T01-IM5	68	Male	HNSCUP	Head and Neck Squamous Cell Carcinoma of Unknown Primary	Metastasis	1.96758	PD-1/PDL-1
P-0013920-T01-IM5	70	Male	SNSC	Sinonasal Squamous Cell Carcinoma	Metastasis	9.83789	PD-1/PDL-1
P-0014015-T01-IM5	67	Male	LXSC	Larynx Squamous Cell Carcinoma	Metastasis	10.8217	PD-1/PDL-1
P-0014022-T01-IM5	68	Male	OCSC	Oral Cavity Squamous Cell Carcinoma	Metastasis	0	PD-1/PDL-1
P-0014060-T01-IM5	66	Female	OHNCA	Head and Neck Carcinoma, Other	Metastasis	5.90273	PD-1/PDL-1
P-0014465-T01-IM6	34	Male	OCSC	Oral Cavity Squamous Cell Carcinoma	Metastasis	8.77715	PD-1/PDL-1
P-0014898-T01-IM6	53	Male	HPHSC	Hypopharynx Squamous Cell Carcinoma	Metastasis	5.26629	PD-1/PDL-1
P-0014965-T01-IM6	53	Male	OPHSC	Oropharynx Squamous Cell Carcinoma	Metastasis	1.75543	PD-1/PDL-1
P-0015591-T01-IM6	62	Male	OPHSC	Oropharynx Squamous Cell Carcinoma	Metastasis	0	PD-1/PDL-1
P-0015745-T01-IM6	72	Male	OPHSC	Oropharynx Squamous Cell Carcinoma	Metastasis	5.26629	PD-1/PDL-1
P-0016025-T01-IM6	77	Female	OCSC	Oral Cavity Squamous Cell Carcinoma	Primary	24.576	PD-1/PDL-1
P-0016062-T01-IM6	63	Male	HNSC	Head and Neck Squamous Cell Carcinoma	Primary	10.5326	PD-1/PDL-1
P-0016191-T01-IM6	78	Male	HNSC	Head and Neck Squamous Cell Carcinoma	Primary	8.77715	PD-1/PDL-1
P-0016210-T01-IM6	74	Male	HNSC	Head and Neck Squamous Cell Carcinoma	Metastasis	4.38857	PD-1/PDL-1
P-0016240-T01-IM6	55	Female	HNSC	Head and Neck Squamous Cell Carcinoma	Primary	3.51086	PD-1/PDL-1
P-0016243-T01-IM6	45	Male	OPHSC	Oropharynx Squamous Cell Carcinoma	Metastasis	0	PD-1/PDL-1
P-0016562-T01-IM6	45	Male	OPHSC	Oropharynx Squamous Cell Carcinoma	Metastasis	7.89943	PD-1/PDL-1
P-0016835-T01-IM6	68	Female	HNSC	Head and Neck Squamous Cell Carcinoma	Metastasis	6.144	PD-1/PDL-1
P-0017414-T01-IM6	52	Male	NPC	Nasopharyngeal Carcinoma	Metastasis	0	PD-1/PDL-1
P-0017508-T01-IM6	68	Female	HNSC	Head and Neck Squamous Cell Carcinoma	Primary	5.26629	PD-1/PDL-1
P-0017678-T01-IM6	47	Male	OCSC	Oral Cavity Squamous Cell Carcinoma	Metastasis	10.5326	PD-1/PDL-1
P-0017687-T01-IM6	76	Female	LXSC	Larynx Squamous Cell Carcinoma	Metastasis	7.89943	PD-1/PDL-1
P-0017717-T01-IM6	66	Male	OPHSC	Oropharynx Squamous Cell Carcinoma	Primary	4.38857	PD-1/PDL-1
P-0017769-T01-IM6	39	Male	OCSC	Oral Cavity Squamous Cell Carcinoma	Primary	6.144	PD-1/PDL-1
P-0018185-T01-IM6	49	Female	HNSC	Head and Neck Squamous Cell Carcinoma	Primary	5.26629	PD-1/PDL-1
P-0018188-T01-IM6	61	Female	HNSC	Head and Neck Squamous Cell Carcinoma	Metastasis	7.89943	PD-1/PDL-1
P-0018925-T01-IM6	69	Male	LXSC	Larynx Squamous Cell Carcinoma	Metastasis	17.5543	PD-1/PDL-1
P-0019226-T01-IM6	29	Male	OPHSC	Oropharynx Squamous Cell Carcinoma	Metastasis	4.38857	PD-1/PDL-1
P-0019240-T01-IM6	59	Male	OCSC	Oral Cavity Squamous Cell Carcinoma	Metastasis	1.75543	PD-1/PDL-1
P-0019258-T01-IM6	62	Male	HNSC	Head and Neck Squamous Cell Carcinoma	Metastasis	7.02172	PD-1/PDL-1
P-0019297-T01-IM6	44	Female	OCSC	Oral Cavity Squamous Cell Carcinoma	Primary	5.26629	PD-1/PDL-1
P-0019316-T01-IM6	52	Male	HPHSC	Hypopharynx Squamous Cell Carcinoma	Primary	8.77715	PD-1/PDL-1
P-0019407-T01-IM6	77	Male	HNSC	Head and Neck Squamous Cell Carcinoma	Metastasis	12.288	PD-1/PDL-1
P-0019540-T01-IM6	46	Male	OCSC	Oral Cavity Squamous Cell Carcinoma	Metastasis	7.02172	PD-1/PDL-1
P-0020040-T01-IM6	62	Male	HPHSC	Hypopharynx Squamous Cell Carcinoma	Primary	3.51086	PD-1/PDL-1
P-0020113-T01-IM6	51	Male	HNSC	Head and Neck Squamous Cell Carcinoma	Metastasis	2.63314	PD-1/PDL-1
P-0020146-T01-IM6	67	Female	HNSC	Head and Neck Squamous Cell Carcinoma	Primary	11.4103	PD-1/PDL-1
P-0020147-T01-IM6	69	Male	HPHSC	Hypopharynx Squamous Cell Carcinoma	Metastasis	5.26629	PD-1/PDL-1
P-0020156-T01-IM6	67	Female	SNSC	Sinonasal Squamous Cell Carcinoma	Metastasis	18.432	PD-1/PDL-1
P-0020649-T01-IM6	63	Male	HNSC	Head and Neck Squamous Cell Carcinoma	Metastasis	1.75543	PD-1/PDL-1
P-0020846-T01-IM6	62	Male	OCSC	Oral Cavity Squamous Cell Carcinoma	Metastasis	5.26629	PD-1/PDL-1
P-0020965-T01-IM6	60	Male	HNSC	Head and Neck Squamous Cell Carcinoma	Metastasis	4.38857	PD-1/PDL-1
P-0021474-T01-IM6	68	Male	NPC	Nasopharyngeal Carcinoma	Metastasis	2.63314	PD-1/PDL-1
P-0021621-T01-IM6	53	Female	NPC	Nasopharyngeal Carcinoma	Metastasis	3.51086	PD-1/PDL-1
P-0021915-T01-IM6	65	Male	OPHSC	Oropharynx Squamous Cell Carcinoma	Metastasis	7.02172	PD-1/PDL-1
P-0022441-T01-IM6	70	Female	HNSC	Head and Neck Squamous Cell Carcinoma	Metastasis	11.4103	PD-1/PDL-1
P-0022502-T01-IM6	62	Male	OCSC	Oral Cavity Squamous Cell Carcinoma	Metastasis	12.288	PD-1/PDL-1
P-0023015-T01-IM6	75	Male	HNSC	Head and Neck Squamous Cell Carcinoma	Metastasis	7.02172	PD-1/PDL-1
P-0023557-T01-IM6	58	Male	HNSC	Head and Neck Squamous Cell Carcinoma	Primary	6.144	PD-1/PDL-1
P-0023749-T01-IM6	55	Male	NPC	Nasopharyngeal Carcinoma	Metastasis	7.02172	PD-1/PDL-1
P-0023896-T01-IM6	71	Male	OPHSC	Oropharynx Squamous Cell Carcinoma	Primary	3.51086	PD-1/PDL-1
P-0023948-T01-IM6	75	Male	HNSC	Head and Neck Squamous Cell Carcinoma	Metastasis	14.9212	PD-1/PDL-1
P-0024386-T01-IM6	51	Male	HNNE	Head and Neck Neuroendocrine Carcinoma	Primary	7.02172	PD-1/PDL-1
P-0024576-T01-IM6	62	Male	OPHSC	Oropharynx Squamous Cell Carcinoma	Primary	9.65486	PD-1/PDL-1
P-0024866-T01-IM6	68	Male	OPHSC	Oropharynx Squamous Cell Carcinoma	Primary	59.6846	PD-1/PDL-1
P-0025373-T01-IM6	61	Male	HNSC	Head and Neck Squamous Cell Carcinoma	Metastasis	12.288	PD-1/PDL-1
P-0025544-T01-IM6	52	Male	OCSC	Oral Cavity Squamous Cell Carcinoma	Metastasis	8.77715	PD-1/PDL-1
P-0025720-T01-IM6	61	Male	OPHSC	Oropharynx Squamous Cell Carcinoma	Metastasis	6.144	PD-1/PDL-1
P-0026282-T01-IM6	67	Male	OCSC	Oral Cavity Squamous Cell Carcinoma	Primary	2.63314	PD-1/PDL-1
